# Supplementary material for: Isolation and Characterization of the Acadevirus Members BigMira and MidiMira Infecting a Highly Pathogenic Proteus mirabilis Strain
Source: Microorganisms. 2023 Aug 23;11(9):2141. doi: 10.3390/microorganisms11092141 (PMC10537623; doi:10.3390/microorganisms11092141)
Supplement: Supplementary file 1 [file microorganisms-11-02141-s001.zip]

Archive with 1 entries (1 files):
- microorganisms-2478866-supplementary.pdf
